# Supplementary material for: Benefits and Harms of Treatment and Preventive Interventions for Hereditary Angioedema: Protocol for a Systematic Review and Network Meta-Analysis of Randomized Controlled Trials
Source: Genes (Basel). 2022 May 22;13(5):924. doi: 10.3390/genes13050924 (PMC9141233; doi:10.3390/genes13050924)
Supplement: Supplementary file 1 [file genes-13-00924-s001.zip]

Archive with 1 entries (1 files):
- genes-1734095-supplementary.pdf
